# Supplementary material for: Age-Related Changes in Hepatic Lipid Metabolism and Abdominal Adipose Deposition in Yellow-Feathered Broilers Aged from 1 to 56 Days
Source: Animals (Basel). 2023 Dec 15;13(24):3860. doi: 10.3390/ani13243860 (PMC10740587; doi:10.3390/ani13243860)
Supplement: Supplementary file 1 [file animals-13-03860-s001.zip]

Archive with 1 entries (1 files):
- animals-2751137-supplementary.pdf
